# Supplementary material for: C-Terminus of Cav1.3 L-Type Ca2+ Channel Upregulates Its Own Gene Expression
Source: Cells. 2026 May 1;15(9):828. doi: 10.3390/cells15090828 (PMC13162661; doi:10.3390/cells15090828)
Supplement: Supplementary file 1 [file cells-15-00828-s001.zip]

Archive with 1 entries (1 files):
- cells-4175318-supplementary.pdf
